# Supplementary material for: Sexual Success after Stress? Imidacloprid-Induced Hormesis in Males of the Neotropical Stink Bug Euschistus heros
Source: PLoS One. 2016 Jun 10;11(6):e0156616. doi: 10.1371/journal.pone.0156616 (PMC4902253; doi:10.1371/journal.pone.0156616)
Supplement: S1 Data — (XLSX) [file pone.0156616.s001.xlsx]

## Sheet: Number & average mating duratio
	Number of mating	Average mating duration (min)
Female treated	1	128.667
Female treated	3	23.7444
Female treated	1	373.4
Female treated	2	83.2583
Female treated	2	122.275
Female treated	4	79.7167
Female treated	1	284.967
Female treated	3	105.017
Female treated	3	121.628
Female treated	2	103.467
Female treated	3	86.45
Female treated	1	345.683
Female treated	4	64.2708
Female treated	1	376.983
Female treated	4	113.037
Female treated	3	121.917
Female treated	1	305.55
Female treated	2	79.9667
Female treated	2	219.542
Female treated	3	159.672
Both treated	2	125.517
Both treated	1	147.233
Both treated	1	200.75
Both treated	2	211.258
Both treated	1	361.817
Both treated	2	140.308
Both treated	1	359.817
Both treated	3	100.694
Both treated	1	270.6
Both treated	1	405.167
Both treated	4	130.662
Both treated	4	97.0042
Both treated	1	401.083
Both treated	1	336.567
Both treated	2	195.958
Both treated	1	339.55
Both treated	3	79.5611
Both treated	1	432.967
Both treated	1	455.567
Both untreated	1	215.1
Both untreated	2	124.467
Both untreated	1	266.8
Both untreated	1	250.25
Both untreated	2	121.833
Both untreated	5	82.68
Both untreated	1	312.633
Both untreated	1	420.633
Both untreated	1	311.933
Both untreated	1	318.1
Both untreated	1	480
Both untreated	2	213.083
Both untreated	1	424.067
Both untreated	2	206.467
Both untreated	1	419.167
Both untreated	2	142.842
Both untreated	1	368.95
Both untreated	2	138.633
Both untreated	3	182.622
Both untreated	2	247.917
Both untreated	3	158.733
Both untreated	1	226.617
Male treated	1	324.1
Male treated	1	370.45
Male treated	2	109.483
Male treated	2	243.283
Male treated	5	59.26
Male treated	4	30.6667
Male treated	1	353.583
Male treated	1	321.617
Male treated	1	152.017
Male treated	1	181.75
Male treated	4	127.279
Male treated	2	198.533
Male treated	1	295.033
Male treated	1	347.567
Male treated	1	232.05
Male treated	1	338.967
Male treated	2	125.292
Male treated	5	108.153
Male treated	2	169.325
Male treated	2	246.167
Male treated	1	332.533
Male treated	2	165.867

## Sheet: 1st viable egg & nymph
	Repitions	Days to the 1st viable egg				Repitions	Days to the 1st nymph emerged
Female treated	1	1			Female treated	1	5
Female treated	2	3			Female treated	2	5
Female treated	3	1			Female treated	3	5
Female treated	4	1			Female treated	4	5
Female treated	5	1			Female treated	5	6
Female treated	6	1			Female treated	6	5
Female treated	7	2			Female treated	7	6
Female treated	8	2			Female treated	8	6
Female treated	9	1			Female treated	9	5
Female treated	10	2			Female treated	10	6
Female treated	11	4			Female treated	11	6
Female treated	12	2			Female treated	12	5
Female treated	13	1			Female treated	13	6
Female treated	14	2			Female treated	14	5
Female treated	15	1			Female treated	15	5
Female treated	16	3			Female treated	16	5
Female treated	17	4			Female treated	17	5
Female treated	18	2			Female treated	18	6
Female treated	19	2			Female treated	19	6
Both treated	1	2			Both treated	1	5
Both treated	2	1			Both treated	2	5
Both treated	3	2			Both treated	3	5
Both treated	4	2			Both treated	4	5
Both treated	5	2			Both treated	5	5
Both treated	6	3			Both treated	6	5
Both treated	7	3			Both treated	7	5
Both treated	8	2			Both treated	8	5
Both treated	9	1			Both treated	9	5
Both treated	10	5			Both treated	10	5
Both treated	11	2			Both treated	11	5
Both treated	12	3			Both treated	12	5
Both treated	13	6			Both treated	13	6
Both treated	14	2			Both treated	14	5
Both treated	15	1			Both treated	15	5
Both treated	16	2			Both treated	16	5
Both treated	17	1			Both treated	17	5
Both treated	18	2			Both treated	18	5
Both untreated	1	2			Both untreated	1	5
Both untreated	2	2			Both untreated	2	5
Both untreated	3	2			Both untreated	3	5
Both untreated	4	2			Both untreated	4	5
Both untreated	5	3			Both untreated	5	5
Both untreated	6	4			Both untreated	6	5
Both untreated	7	2			Both untreated	7	5
Both untreated	8	4			Both untreated	8	6
Both untreated	9	2			Both untreated	9	5
Both untreated	10	6			Both untreated	10	5
Both untreated	11	2			Both untreated	11	5
Both untreated	12	1			Both untreated	12	6
Both untreated	13	1			Both untreated	13	5
Both untreated	14	3			Both untreated	14	6
Both untreated	15	3			Both untreated	15	5
Both untreated	16	2			Both untreated	16	5
Both untreated	17	2			Both untreated	17	5
Both untreated	18	2			Both untreated	18	5
male treated	1	1			male treated	1	5
male treated	2	2			male treated	2	5
male treated	3	1			male treated	3	5
male treated	4	2			male treated	4	5
male treated	5	2			male treated	5	5
male treated	6	2			male treated	6	5
male treated	7	2			male treated	7	5
male treated	8	2			male treated	8	5
male treated	9	2			male treated	9	5
male treated	10	1			male treated	10	6
male treated	11	1			male treated	11	5
male treated	12	2			male treated	12	5
male treated	13	2			male treated	13	5
male treated	14	1			male treated	14	5
male treated	15	1			male treated	15	5
male treated	16	1			male treated	16	5
male treated	17	2			male treated	17	5
male treated	18	1			male treated	18	6
male treated	19	2			male treated	19	5
male treated	20	1			male treated	20	5
male treated	21	1			male treated	21	5

## Sheet: Eggs per female
Days	Female treated	SE		Days	Both treated	SE		Days	Both untreated	SE		Days	Male treated	SE
2	3.9048	1.3796		2	0.9474	0.3889		2	2.0526	0.7435		2	5.6522	1.2298
4	7.7619	1.2915		4	14.4211	1.7718		4	12.9474	1.9154		4	16.5652	1.3922
6	12.1905	1.336		6	11	1.3765		6	12.2632	1.4883		6	17.8636	1.388
8	13.65	1.7106		8	11	1.4489		8	17.3333	1.7668		8	12.5714	1.3035
10	10.3333	1.5539		10	18.7222	1.7968		10	8.5882	1.4176		10	12.4706	1.7211
12	8.4118	1.6919		12	4.7222	1.1247		12	7	1.6718		12	9.9167	1.6633
14	7.2941	1.1883		14	14.5294	1.8043		14	10.7778	2.1921		14	8.5	1.5443
16	5.3529	1.3663		16	7.8	1.8039		16	8.625	1.8549		16	6.1818	1.2915
18	8.3846	1.4475		18	8.1333	1.4092		18	5.8	1.0778		18	6.0909	1.2984
20	6.8333	1.3472		20	5.0769	0.8764		20	8.25	1.3712		20	5.4545	1.2311
22	7.5833	1.4875		22	7.1538	1.6674		22	4.25	0.7535		22	4.6	0.9899
24	8.0909	1.3819		24	8.5385	1.6543		24	8.25	1.3712		24	5.4	1.033
26	4.6364	1.3605		26	5.0833	1.279		26	1.75	0.3296		26	4.2222	0.8141
28	3.9091	0.8024		28	6.25	1.7681		28	10	1.7202		28	2.6667	0.5759
30	4.6	1.1384		30	7.9	1.676		30	7	1.1884		30	4.6	0.7778
32	4.5	1.4928		32	4	1.5811		32	9.75	1.6205		32	4.5	0.5053
34	2.5714	1.1725		34	5.3	1.5052		34	3.75	0.6648		34	5.3333	0.7334
36	2.7143	0.8793		36	11.75	3.2222		36	5.5	0.6895		36	3.6667	0.5042
38	2.8	1.3238		38	4.6667	1.0264		38	0.5	0.0705		38	3	0.4125
40	2.2	1.5742		40	5	1.9245		40	2	0.2664		40	2	0.3327
42	1.375	0.5193		42	4.3333	1.7962		42	0	0		42	2	0.2353
44	2.6	1.5026		44	2	0.7071		44	0	0		44	4	0.4491
46	3.6	1.7531		46	2.5	1.7678		46	0	0		46	2	0.2246
48	3.2	1.1449		48	0.5	0.3536						48	3	0.3368
50	2.8	1.3238		50	1.5	1.0607						50	3	0.3368
52	0	0		52	0	0						52	2.5	0.2941
54	1.5	1.0607		54	3	0						54	1.5	0.1764
56	2	0		56	0	0						56	2	0.2353
58	0	0		58	0	0						58	0	0
60	1	0		60	0	0						60	3	0.3368

## Sheet: eggs per mass per female
Days	Female treated	SE		Days	Both treated	SE		Days	Both untreated	SE		Days	Male treated	SE
2	6.7063	1.0594		2	1.3842	0.879		2	7	0.6037		2	7.3235	1.3529
4	10.6746	1.3566		4	4.6584	0.7616		4	5.7	1.2968		4	12.7826	1.2345
6	9.4048	1.532		6	8.8449	1.0592		6	10.8959	1.3498		6	14	1.5369
8	10.8417	1.5668		8	7.6227	1.5205		8	11.4261	1.4756		8	10.2381	1.2123
10	6	1.4116		10	10.8986	1.3554		10	8.5367	1.2055		10	10.7255	1.686
12	9.8333	1.6323		12	13.2681	1.8496		12	9.8677	1.5422		12	7.1528	1.321
14	4.0294	0.9448		14	12.2981	1.9633		14	8.7386	1.6694		14	6.5417	1.4591
16	8	1.6103		16	7.3055	1.1998		16	9.1269	1.5965		16	7.375	1.5671
18	5.5	0.8898		18	4.6584	0.7616		18	4.5716	1.0797		18	4.1818	1.0119
20	4.3235	1.1087		20	5.9369	1.0393		20	9.9715	1.2883		20	5.2727	1.2402
22	7.5	1.4452		22	7.9864	1.4951		22	2.1884	0.6635		22	4.5455	1.0939
24	5.125	1.0447		24	5.472	1.0648		24	11.3511	1.3759		24	3.65	0.8899
26	5.9444	1.1975		26	5.7788	1.2106		26	8.1732	0.3374		26	3.35	0.7687
28	6.0455	0.9859		28	6.2422	1.1274		28	9.1361	1.645		28	2.5556	0.5911
30	3.2273	0.7281		30	3.4143	0.7314		30	4.5479	1.159		30	3.8333	0.5721
32	3.4091	0.6892		32	4.1475	0.7668		32	7.0938	1.291		32	3.6667	0.5472
34	3.0667	0.6157		34	8.0157	1.0625		34	1.3296	0.6648		34	2.1667	0.3234
36	3.8125	0.7825		36	4.8319	0.6073		36	2.6215	0.728		36	1.5	0.1924
38	1.125	0.2453		38	3.3131	0.455		38	1.0072	0.1535		38	4.5	0.5484
40	2.2857	0.4937		40	2.9333	0.3687		40	3.5	0.2858		40	2	0.2565
42	2.7143	0.5537		42	3.0093	0.3281		42	1.7	0.0868		42	4	0.4874
44	4.8	0.8336		44	3.8488	0.4443		44	0	0		44	2	0.2437
46	1.9	0.3468		46	1.0612	0.1225		46	1	0.2141		46	3	0.3656
48	1.1	0.2231		48	1.111	0.1283		48	0	0		48	3	0.3656
50	4	0.6896		50	2.2315	0.1923		50	0	0		50	0	0
52	1.9	0.3661		52	4.1847	0.3416		52	0	0		52	1.75	0.2245
54	2.3667	0.408		54	1.3203	0.1138						54	2	0.2565
56	2.8	0.5111		56	1.654	0.1425						56	1.5	0.1924
58	2.9	0.5294		58	1.713	0.1476						58	0	0
60	2.8	0.5111		60	2.654	0.2166						60	0	0

## Sheet: Distance & time walking
		Distance walked (mm)	walking time (S)					Distance walked (mm)	walking time (S)
Male	Untreated	1309.8	1854.3			Female	Untreated	4420.9	3223.7
Male	Untreated	998.6	1499			Female	Untreated	3136.1	3023.2
Male	Untreated	1193.9	1584.1			Female	Untreated	6920.4	3496.6
Male	Untreated	669.5	1072.3			Female	Untreated	528.5	716.9
Male	Untreated	603.5	930.6			Female	Untreated	945.4	1442
Male	Untreated	996.6	1397.3			Female	Untreated	925.5	1316
Male	Untreated	1117.6	1523.6			Female	Untreated	2583.9	2867.5
Male	Untreated	695.4	1069.4			Female	Untreated	1076.6	1486.8
Male	Untreated	671.5	1023.3			Female	Untreated	2818.2	3063.6
Male	Untreated	778.6	1205.7			Female	Untreated	570.9	847.8
Male	Untreated	922.6	1333.2			Female	Untreated	1680.7	2051.4
Male	Untreated	4666.9	3072			Female	Untreated	865.9	1289.2
Male	Untreated	820.2	1172.2			Female	Untreated	665.8	1000.3
Male	Untreated	723.1	1096.5			Female	Untreated	4806.2	3425.8
Male	Untreated	1199.6	1610.1			Female	Untreated	863.3	1272.8
Male	Untreated	885.3	1374.3			Female	Untreated	1740.7	2359.6
Male	Untreated	1080.3	1633.7			Female	Untreated	822.3	1272.6
Male	Untreated	991	1346			Female	Untreated	2248.7	2878.9
Male	Untreated	476.4	740.5			Female	Untreated	1576.7	2199
Male	Untreated	1776.6	1913.5			Female	Untreated	210.8	259.5
Male	Untreated	1189.8	1494.1			Female	Untreated	900.5	1340.9
Male	Untreated	851.5	1328.5			Female	Untreated	1180.1	1650.5
Male	Treated	4447.5	3342.1			Female	Untreated	1816	2375.5
Male	Treated	3261	3297.1			Female	Treated	3604.6	3310.7
Male	Treated	910.2	1356.4			Female	Treated	3679.8	2935.6
Male	Treated	1107.1	1615.4			Female	Treated	1183.7	1694.6
Male	Treated	7306.7	3557.8			Female	Treated	4722.8	3481.9
Male	Treated	923.4	1427.9			Female	Treated	398	621.2
Male	Treated	743.9	1001.2			Female	Treated	772.4	1141.5
Male	Treated	1206	1773.7			Female	Treated	1079.9	1676.8
Male	Treated	754.9	1023.2			Female	Treated	8005.2	3570.8
Male	Treated	1775.7	2327.7			Female	Treated	1409.1	1750.2
Male	Treated	619.1	849.4			Female	Treated	861.9	1299.2
Male	Treated	1170.9	1673.3			Female	Treated	912.7	1384.1
Male	Treated	1691.3	2382			Female	Treated	3823.3	2926
Male	Treated	755.1	1157.2			Female	Treated	2466	2872.6
Male	Treated	2234.5	2607.2			Female	Treated	1002.2	1446.6
Male	Treated	989.7	1467.6			Female	Treated	1371.7	1942.4
Male	Treated	1281.7	1732.6			Female	Treated	398.7	551.8
Male	Treated	1417.5	2023.3			Female	Treated	520.8	749.5
Male	Treated	1901.2	2634.8			Female	Treated	1017.9	1489.8
Male	Treated	2781.9	3354.9			Female	Treated	576.8	802.3
Male	Treated	4847	3489.6			Female	Treated	1592.4	2198.4
Male	Treated	3148.6	3132			Female	Treated	1251.1	1870.2
Male	Treated	5026.6	3477.5

## Sheet: Respiration
			Respiration (µL CO² x h x insect)					Respiration (µL CO² x h x insect)
	Female	Treated	0.0248			Male	Treated	0.0268
	Female	Treated	0.0181			Male	Treated	0.0207
	Female	Treated	0.0262			Male	Treated	0.0228
	Female	Treated	0.0409			Male	Treated	0.0274
	Female	Treated	0.0369			Male	Treated	0.0256
	Female	Treated	0.0304			Male	Treated	0.0205
	Female	Treated	0.0183			Male	Treated	0.0398
	Female	Treated	0.0411			Male	Treated	0.0172
	Female	Treated	0.0286			Male	Treated	0.0327
	Female	Treated	0.0279			Male	Treated	0.0166
	Female	Treated	0.0358			Male	Treated	0.0293
	Female	Treated	0.0371			Male	Treated	0.029
	Female	Treated	0.0358			Male	Treated	0.023
	Female	Treated	0.0334			Male	Treated	0.0273
	Female	Treated	0.0318			Male	Treated	0.0289
	Female	Treated	0.0345			Male	Treated	0.027
	Female	Treated	0.0339			Male	Treated	0.0256
	Female	Treated	0.0295			Male	Treated	0.0231
	Female	Treated	0.032			Male	Treated	0.0201
	Female	Treated	0.0379			Male	Treated	0.0237
	Female	Untreated	0.0395			Male	Untreated	0.0366
	Female	Untreated	0.041			Male	Untreated	0.0261
	Female	Untreated	0.0213			Male	Untreated	0.0228
	Female	Untreated	0.0374			Male	Untreated	0.0377
	Female	Untreated	0.0338			Male	Untreated	0.0215
	Female	Untreated	0.0442			Male	Untreated	0.0306
	Female	Untreated	0.0324			Male	Untreated	0.0289
	Female	Untreated	0.0346			Male	Untreated	0.0262
	Female	Untreated	0.0303			Male	Untreated	0.0362
	Female	Untreated	0.0176			Male	Untreated	0.036
	Female	Untreated	0.0136			Male	Untreated	0.0337
	Female	Untreated	0.0276			Male	Untreated	0.0315
	Female	Untreated	0.0254			Male	Untreated	0.023
	Female	Untreated	0.0243			Male	Untreated	0.03
	Female	Untreated	0.0302			Male	Untreated	0.0313
	Female	Untreated	0.0239			Male	Untreated	0.0246
	Female	Untreated	0.0216			Male	Untreated	0.0309
	Female	Untreated	0.0247			Male	Untreated	0.0336
	Female	Untreated	0.022			Male	Untreated	0.023
						Male	Untreated	0.0264

## Sheet: Body mass & weight loss
			Body mass (mg)					Body mass (mg)						Weight loss (mg)					Weight loss (mg)
	Female	Treated	0.076			Male	Treated	0.0623				Female	Treated	0.00109			Male	Treated	0.00176
	Female	Treated	0.0707			Male	Treated	0.06				Female	Treated	0.00094			Male	Treated	0.00276
	Female	Treated	0.0652			Male	Treated	0.0678				Female	Treated	0.00368			Male	Treated	0.00084
	Female	Treated	0.065			Male	Treated	0.0618				Female	Treated	0.00291			Male	Treated	0.00204
	Female	Treated	0.039			Male	Treated	0.0516				Female	Treated	0.00102			Male	Treated	0.0012
	Female	Treated	0.0599			Male	Treated	0.0562				Female	Treated	0.00114			Male	Treated	0.0017
	Female	Treated	0.0704			Male	Treated	0.0604				Female	Treated	0.00147			Male	Treated	0.0017
	Female	Treated	0.0662			Male	Treated	0.0587				Female	Treated	0.00697			Male	Treated	0.00169
	Female	Treated	0.073			Male	Treated	0.066				Female	Treated	0.00158			Male	Treated	0.00203
	Female	Treated	0.0746			Male	Treated	0.057				Female	Treated	0.00781			Male	Treated	0.00117
	Female	Treated	0.0419			Male	Treated	0.0579				Female	Treated	0.00102			Male	Treated	0.00119
	Female	Treated	0.0594			Male	Treated	0.0667				Female	Treated	0.00144			Male	Treated	0.0012
	Female	Treated	0.0598			Male	Treated	0.0653				Female	Treated	0.00643			Male	Treated	0.00632
	Female	Treated	0.0549			Male	Treated	0.0605				Female	Treated	0.00133			Male	Treated	0.00156
	Female	Treated	0.072			Male	Treated	0.0601				Female	Treated	0.00156			Male	Treated	0.0027
	Female	Treated	0.0697			Male	Treated	0.0666				Female	Treated	0.00138			Male	Treated	0.00162
	Female	Treated	0.0628			Male	Treated	0.0603				Female	Treated	0.00138			Male	Treated	0.00159
	Female	Treated	0.0696			Male	Treated	0.0719				Female	Treated	0.9662			Male	Treated	0.00232
	Female	Treated	0.0653			Male	Treated	0.0559				Female	Treated	0.00145			Male	Treated	0.00112
	Female	Treated	0.078			Male	Untreated	0.0771				Female	Treated	0.00252			Male	Untreated	0.00257
	Female	Treated	0.0693			Male	Untreated	0.0639				Female	Treated	0.00147			Male	Untreated	0.00084
	Female	Treated	0.0692			Male	Untreated	0.0682				Female	Treated	0.00324			Male	Untreated	0.00162
	Female	Untreated	0.0777			Male	Untreated	0.0558				Female	Untreated	0.00085			Male	Untreated	0.00118
	Female	Untreated	0.0875			Male	Untreated	0.0588				Female	Untreated	0.00974			Male	Untreated	0.00112
	Female	Untreated	0.0599			Male	Untreated	0.0666				Female	Untreated	0.00103			Male	Untreated	0.00086
	Female	Untreated	0.0711			Male	Untreated	0.0716				Female	Untreated	0.00134			Male	Untreated	0.002
	Female	Untreated	0.0692			Male	Untreated	0.0689				Female	Untreated	0.00162			Male	Untreated	0.00162
	Female	Untreated	0.0808			Male	Untreated	0.0684				Female	Untreated	0.00194			Male	Untreated	0.00151
	Female	Untreated	0.0663			Male	Untreated	0.0353				Female	Untreated	0.00159			Male	Untreated	0.00125
	Female	Untreated	0.0712			Male	Untreated	0.0659				Female	Untreated	0.00147			Male	Untreated	0.00146
	Female	Untreated	0.0696			Male	Untreated	0.0582				Female	Untreated	0.00189			Male	Untreated	0.00106
	Female	Untreated	0.0689			Male	Untreated	0.0659				Female	Untreated	0.00166			Male	Untreated	0.00103
	Female	Untreated	0.0551			Male	Untreated	0.071				Female	Untreated	0.00091			Male	Untreated	0.00163
	Female	Untreated	0.0751			Male	Untreated	0.0633				Female	Untreated	0.00237			Male	Untreated	0.00145
	Female	Untreated	0.0592			Male	Untreated	0.063				Female	Untreated	0.00402			Male	Untreated	0.00154
	Female	Untreated	0.0757			Male	Untreated	0.0663				Female	Untreated	0.00258			Male	Untreated	0.00125
	Female	Untreated	0.0607			Male	Untreated	0.0656				Female	Untreated	0.00167			Male	Untreated	0.0013
	Female	Untreated	0.0572			Male	Untreated	0.0618				Female	Untreated	0.00135			Male	Untreated	0.00271
	Female	Untreated	0.0685			Male	Untreated	0.0503				Female	Untreated	0.00152			Male	Untreated	0.00114
	Female	Untreated	0.0649									Female	Untreated	0.00199			Male	Untreated	0.00264
	Female	Untreated	0.0599									Female	Untreated	0.00367
	Female	Untreated	0.0634									Female	Untreated	0.0023

## Sheet: Testicle width & lenght
	Days after exposure	Testicles Width (mm)	Testicles Lenght (mm)
Treated males	1	1.756	2.83
Treated males	1	1.522	2.854
Treated males	1	1.452	3.099
Treated males	1	1.509	3.115
Treated males	1	1.69	3.217
Treated males	1	1.554	2.641
Treated males	1	1.415	2.775
Treated males	1	1.389	3.125
Treated males	1	1.515	3.135
Treated males	1	1.578	2.858
Untreated males	1	1.752	3.215
Untreated males	1	1.764	2.89
Untreated males	1	1.691	2.717
Untreated males	1	1.795	2.89
Untreated males	1	1.594	2.72
Untreated males	1	1.672	2.756
Untreated males	1	1.714	2.99
Untreated males	1	1.434	3.026
Untreated males	1	1.631	3.221
Untreated males	1	1.755	3.193
Treated males	5	1.556	3.267
Treated males	5	1.777	3.104
Treated males	5	1.774	3.096
Treated males	5	1.674	3.143
Treated males	5	1.503	3.102
Treated males	5	1.592	3.21
Treated males	5	1.748	3.626
Treated males	5	1.869	3.118
Treated males	5	1.745	3.301
Treated males	5	1.721	3.599
Untreated males	5	1.853	3.663
Untreated males	5	1.728	3.784
Untreated males	5	1.64	3.388
Untreated males	5	1.85	3.54
Untreated males	5	1.511	3.521
Untreated males	5	1.782	3.75
Untreated males	5	1.66	3.648
Untreated males	5	1.483	3.347
Untreated males	5	1.515	3.565
Untreated males	5	1.925	3.529
Treated males	10	1.891	3.28
Treated males	10	1.937	3.677
Treated males	10	1.812	3.658
Treated males	10	1.798	3.691
Treated males	10	2.261	3.559
Treated males	10	2.05	3.438
Treated males	10	1.84	3.463
Treated males	10	1.503	4.171
Treated males	10	2.118	3.594
Treated males	10	2.012	3.623
Untreated males	10	2.054	3.78
Untreated males	10	1.993	3.418
Untreated males	10	1.649	3.304
Untreated males	10	1.82	3.451
Untreated males	10	1.878	3.574
Untreated males	10	1.869	3.648
Untreated males	10	1.911	3.588
Untreated males	10	1.944	3.503
Untreated males	10	1.762	3.633
Untreated males	10	1.714	3.542
